# Supplementary material for: Antioxidant Mechanisms of Echinatin and Licochalcone A
Source: Molecules. 2018 Dec 20;24(1):3. doi: 10.3390/molecules24010003 (PMC6337356; doi:10.3390/molecules24010003)
Supplement: Supplementary file 1 [file molecules-24-00003-s001.zip]

Archive with 6 entries (5 files):
- supplementary-PDF/
- supplementary-PDF/Suppl. 1 Phenolics with two phenolic -OHs.pdf
- supplementary-PDF/Suppl. 2 Phenolics with 1,1-dimethyl-2-propenyl substitute.pdf
- supplementary-PDF/Suppl. 3 Dose response curves Figure S1-S5.pdf
- supplementary-PDF/Suppl. 4 Certificate analysis of echinatin.pdf
- supplementary-PDF/Suppl. 5 Certificate analysis of licochalcone A.pdf
